# Supplementary material for: Adipose-Derived Mesenchymal Stem Cell Exosomes Attenuate Oxygen–Glucose Deprivation-Induced Cochlear Damage by Inducing Autophagy-Associated Signaling
Source: Int J Mol Sci. 2026 Jul 8;27(14):6108. doi: 10.3390/ijms27146108 (PMC13410168; doi:10.3390/ijms27146108)
Supplement: Supplementary file 1 [file ijms-27-06108-s001.zip]

Archive with 1 entries (1 files):
- ijms-4381227-supplementary.pdf
